# Supplementary material for: The Role of the Norway Rat, Rattus norvegicus, as a Reservoir of Zoonotic Helminth Species in the City of Barcelona (Spain)
Source: Animals (Basel). 2025 Jan 21;15(3):298. doi: 10.3390/ani15030298 (PMC11816058; doi:10.3390/ani15030298)
Supplement: Supplementary file 1 [file animals-15-00298-s001.zip]

Archive with 12 entries (12 files):
- Figure captions - Figure 1 to Figure 11.pdf
- Figure S1.- Hydatigera taeniaeformis.png
- Figure S10.- Gongylonema neoplasticum.PNG
- Figure S11.- Moniliformis moniliformis.PNG
- Figure S2.- Hymenolepis nana.PNG
- Figure S3.- Hymenolepis diminuta.png
- Figure S4.- Eucoleus gastricus.png
- Figure S5.- Aonchotheca annulosa.PNG
- Figure S6.- Calodium hepaticum.PNG
- Figure S7.- Trichosomoides crassicauda.png
- Figure S8.- Nippostrongyluis brasiliensis.PNG
- Figure S9.- Heterakis spumosa.PNG
